# Supplementary material for: Single cell dissection reveals SFRP2+ fibroblasts amplifying inflammatory responses in oral lichen planus
Source: Front Immunol. 2025 Jun 12;16:1553963. doi: 10.3389/fimmu.2025.1553963 (PMC12197934; doi:10.3389/fimmu.2025.1553963)
Supplement: Supplementary file 3 [file Supplementaryfile3.xlsx]

## Sheet: Sheet1
Supplementary data 3
Supplemental Materials and Methods
diseases	pathogenic fibroblasts	related markers
Scleroderma	CCL19/C7/APOE_hi	CCL19	C7	APOE	CXCL12	IGFBP7
	PCOLCE2	FBLN1	DCN	PI16
	POSTN/ASPN	POSTN	ASPN
	SFRP2/WIF1	WIF1	SFRP2
	SFRP2/PRSS23	THBS1	COL1A1
	CRABP1(DP)	COCH	CRABP1
	MYOC/FMO1/APOE_low	ITM2A	MYOC
	proliferating	PCNA	TUBA1B
Ulcerative colitis	inflammatory fibroblasts	BMP4	DKK3	CXCL12	BMP5	WNT5A	TSLP
			PLAU	CHI3L1	MMP3	IL1R1
	myofibroblasts	WNT2B	DKK3	BMP4	BMP5	CXCL12
	WNT2B+ RSPO3+	CCL11	CXCL12	BMP4	DKK3	WNT2B	C7
			RSPO3
	WNT2B+Fos-hi	CCL11	DKK3	CXCL12	BMP4	WNT2B
	WNT2B+Fos-lo 1	CCL11	CXCL12	BMP4	DKK3
	WNT2B+Fos-lo 2	CCL11	CXCL12	BMP4	DKK3
	WNT5B+	BMP4	CXCL12	BMP5	GLP2R	ENT5B	TSLP
diseases	pathogenic fibroblasts	related markers
colorectal cancer	pS13 inflammatory	MMP1	CXCL8	FTH1	MMP3	SOD2
	pS01 smooth muscle	ADIRF	RERGL	PLN	MYH11	NET1
	pS03 ACTA2	TAGLN	ACTA2	TPM1	MYL9	MYLK
	pS05 ISG5	ISD15	IFI6	IFI27	BST2	LY6E
	pS10 angiogenesis	COL4A1	RGCC	COL4A2	PXDN	APLN
	pS11 fibro CCL8	ADAMDEC1	APOE	CCL11	CCL13	TCF21
	pS12 prolif	TUBA1B	RAN	TUBB	H2AFZ	RANBP1
	pS17 fibro BMP-producing	CXCL14	F3	PDGFRA	HSD17B2	BMP4
Diabetic foot ulcer	Fib 2-unwounded+papillary fib	PTGDS	CCL19
	Fib 3-DFU healers+ECM remodeling	MMP1	MMP3	CHI3L1	IL6
	Fib 4-DFU healers(POSTN+,ASPN+)	POSTN	ASPN
	Fib 5-unwounded+papillary fib	COMP	APCDD1
	Fib 6-DFU healers	PLA2G2A	PRG4
	Fib7	NEAT1	NKTR
	Fib9	NR2F2	ANGPTL7
	Fib10	IGFBP2	CPE
	Fib11	ACTA2	TAGLN
	Fib12	MYH11	SYNPO2
