# Supplementary material for: Single cell dissection reveals SFRP2+ fibroblasts amplifying inflammatory responses in oral lichen planus
Source: Front Immunol. 2025 Jun 12;16:1553963. doi: 10.3389/fimmu.2025.1553963 (PMC12197934; doi:10.3389/fimmu.2025.1553963)
Supplement: Supplementary file 4 [file Supplementaryfile4.zip]

Archive with 19 entries (18 files):
- Presentation 1/
- Presentation 1/Supplementary figure9.jpg
- __MACOSX/Presentation 1/._Supplementary figure9.jpg
- Presentation 1/Supplementary figure8.jpg
- __MACOSX/Presentation 1/._Supplementary figure8.jpg
- Presentation 1/Supplementary figure3.jpg
- __MACOSX/Presentation 1/._Supplementary figure3.jpg
- Presentation 1/Supplementary figure2.jpg
- __MACOSX/Presentation 1/._Supplementary figure2.jpg
- Presentation 1/Supplementary figure1.jpg
- __MACOSX/Presentation 1/._Supplementary figure1.jpg
- Presentation 1/Supplementary figure5.jpg
- __MACOSX/Presentation 1/._Supplementary figure5.jpg
- Presentation 1/Supplementary figure4.jpg
- __MACOSX/Presentation 1/._Supplementary figure4.jpg
- Presentation 1/Supplementary figure6.jpg
- __MACOSX/Presentation 1/._Supplementary figure6.jpg
- Presentation 1/Supplementary figure7.jpg
- __MACOSX/Presentation 1/._Supplementary figure7.jpg
